# Supplementary material for: Anesthetic-Induced Disruption of Amino Acid and Carnitine Profiles: A Metabolomic Comparison of Propofol and Thiopental in Hepatocytes
Source: Pharmaceuticals (Basel). 2025 Aug 19;18(8):1221. doi: 10.3390/ph18081221 (PMC12389001; doi:10.3390/ph18081221)
Supplement: Supplementary file 1 [file pharmaceuticals-18-01221-s001.zip]

Archive with 4 entries (4 files):
- pharmaceuticals-3779830-Supplementary-Table- S1.pdf
- pharmaceuticals-3779830-Supplementary-Table- S2.pdf
- pharmaceuticals-3779830-Supplementary-Table- S3B_Amino Acids .pdf
- pharmaceuticals-3779830-Supplementary-Table- S3A_Carnitine.pdf
